# Supplementary material for: Clostridium difficile Alters the Structure and Metabolism of Distinct Cecal Microbiomes during Initial Infection To Promote Sustained Colonization
Source: mSphere. 2018 Jun 27;3(3):e00261-18. doi: 10.1128/mSphere.00261-18 (PMC6021602; doi:10.1128/mSphere.00261-18)
Supplement: TABLE S1 [file sph003182574st1.xlsx]

## Sheet: Description
Antibiotic	Class	Target	Activity	Administration	Dosage
Cefoperazone	Cephalosporin (3rd generation)	Primarily Gram-positive bacteria, with increased activity against Gram-negative bacteria	Irreversibly crosslink bacterial transpeptidases to peptidoglycan and prevents cell wall synthesis	Drinking water Ad libitum for 5 days, 2 days untreated drinking water prior to infection	0.5 mg/ml drinking water
Streptomycin	Aminoglycoside	Active against most Gram-negative aerobic and facultative anaerobic bacilli	Protein synthesis inhibitor through binding the 30S portion of the 70S ribosomal subunit	Drinking water Ad libitum for 5 days, 2 days untreated drinking water prior to infection	5.0 mg/ml drinking water
Clindamycin	Lincosamide	Primarily active against Gram-positive bacteria, most anaerobic bacteria, and some mycoplasma	Protein synthesis inhibition through binding to the 23s portion of the 50S ribosomal subunit	Intraperitoneal injection 24 hours prior to infection	10 mg/kg body weight

## Sheet: Statistical summary (antibiotics)
Effect of antibiotics on community structure:
	Inverse Simpson Diversity (median)	Inverse Simpson Diversity (Q25-Q75)	Inverse Simpson Diversity vs Untreated (p-value)	Bray-Curtis from Untreated (median)	Bray-Curtis from Untreated (Q25-Q75)	Bray-Curtis vs Untreated (p-value)
Untreated	12.65	11.645 – 13.646	NA	NA	NA	NA
Cefoperazone	1.09	1.066 – 1.105	0.0009	0.979	0.961 – 0.985	0.001
Streptomycin	3.195	1.79 – 4.041	0.0009	0.85	0.747 – 0.927	0.001
Clindamycin	1.372	1.283 – 1.429	0.0006	0.987	0.983 – 0.991	0.001
Effect of antibiotics on metabolome:
	Bray-Curtis from Untreated (median)	Bray-Curtis from Untreated (Q25-Q75)	Bray-Curtis vs Untreated (p-value)
Cefoperazone	0.848	0.831 – 0.865	0.001
Streptomycin	0.808	0.764 – 0.833	0.001
Clindamycin	0.854	0.84 – 0.869	0.001

## Sheet: Statistical summary (infection)
Effect of infection on community structure:
	Inverse Simpson Diversity (median)	Inverse Simpson Diversity (Q25-Q75)	Inverse Simpson Diversity vs Mock (p-value)	Bray-Curtis from Mock (median)	Bray-Curtis from Mock (Q25-Q75)	Bray-Curtis vs Mock (p-value)
Cefoperazone	1.326	1.175 - 1.405	0.0108	0.102	0.061 - 0.146	0.065
Streptomycin	2.976	1.378 - 4.538	0.9616	0.783	0.452 - 0.978	0.038
Clindamycin	1.186	1.171 - 1.269	0.0934	0.124	0.094 - 0.156	0.001
Effect of infection on metabolome:
	Bray-Curtis from Mock (median)	Bray-Curtis from Mock (Q25-Q75)	Bray-Curtis vs Mock (p-value)
Cefoperazone	0.294	0.241- 0.375	0.013
Streptomycin	0.424	0.387 - 0.489	0.092
Clindamycin	0.275	0.236 - 0.327	0.159
