# Supplementary material for: Clostridium difficile Alters the Structure and Metabolism of Distinct Cecal Microbiomes during Initial Infection To Promote Sustained Colonization
Source: mSphere. 2018 Jun 27;3(3):e00261-18. doi: 10.1128/mSphere.00261-18 (PMC6021602; doi:10.1128/mSphere.00261-18)
Supplement: TABLE S2 [file sph003182574st2.xlsx]

## Sheet: Sheet1
Statistic	Glycine	Alanine	Valine	Cysteine	Proline	Leucine	Isoleucine	Methionine	Tryptophan	Phenylalanine	Lysine	Arginine	Serine	Threonine	Tyrosine	Asparagine	Glutamine	Glutamate	Aspartate
strep_infected_q25	0.5339	1.9066	1.0544	0.6691	0.6375	1.3397	1.2535	2.3678	1.3313	1.6215	0.9824	0.837	1.6964	1.4347	1.5669	0.6644	1.35	1.8838	1.3178
strep_infected_median	0.5695	2.1384	1.433	0.6928	0.6985	1.7499	1.6008	3.163	1.393	1.7176	1.1362	1.0355	1.9089	1.4784	1.714	1.183	1.4824	1.932	1.4548
strep_infected_q75	0.6811	2.6591	1.7225	0.8144	0.7879	2.0901	1.7418	3.9869	1.579	2.1553	1.5934	1.4648	2.1572	1.7632	2.173	1.8008	2.0539	1.9983	1.583
strep_mock_q25	0.7911	0.0008	0.0034	0.026	0.0012	0.0008	0.0016	0.0005	0.0121	0.0012	0.7911	0.0089	0.0006	0.0011	0.003	0.004	0.0071	0.0062	0.0022
strep_mock_median	0.6402	0.0013	0.6588	0.0521	0.0011	0.0327	0.2596	0.0008	0.0008	0.0507	0.7155	0.5121	0.0007	0.0012	0.0217	0.0008	0.1892	0.004	0.0011
strep_mock_q75	0.008	0.0008	0.0044	0.0011	0.0074	0.0008	0.0016	0.0005	0.026	0.0008	0.0017	0.9296	0.0006	0.5365	0.0008	0.0934	0.0011	0.0008	0.0273
strep_mock_vs_infected_pval	0.008	0.002	0.1401	0.0011	0.0011	0.7239	0.5962	0.0005	0.251	0.0774	0.2366	0.5121	0.5962	0.0032	0.0097	0.0074	0.5365	0.0062	0.0011
cef_infected_q25	0.4327	0.0008	0.0054	0.0011	0.251	0.0008	0.0016	0.0005	0.0008	0.0008	0.0017	0.0142	0.0006	0.0011	0.0008	0.0008	0.0011	0.0008	0.0011
cef_infected_median	0.6438	0.0009	0.5759	0.0022	0.0011	0.0325	0.0955	0.0005	0.0008	0.0008	0.003	0.1868	0.0006	0.0011	0.0008	0.0008	0.0011	0.0008	0.0057
cef_infected_q75	0.4924	0.7659	0.4427	0.7983	1.9566	0.4705	0.4695	0.6956	0.3895	0.5566	0.8871	0.3612	0.4818	0.4414	0.4989	0.1015	0.3366	0.7072	0.6742
cef_mock_q25	0.8308	1.118	1.2324	0.9432	2.2751	1.1413	1.1274	1.2661	0.4827	1	1.1588	0.8092	0.552	0.4922	0.8814	0.1055	0.6218	1.465	0.7507
cef_mock_median	2.0268	1.4426	3.0114	1.1698	2.4079	1.693	1.7447	1.3437	0.5787	1.7471	1.2833	1.606	0.7318	0.5447	1.6277	0.1166	2.1079	1.5486	0.8698
cef_mock_q75	0.4483	0.789	0.4542	0.8422	0.2549	0.6106	0.5656	0.7908	0.7057	0.714	1.0239	0.0209	0.658	0.4816	0.74	0.1114	0.4781	0.5804	0.8234
cef_mock_vs_infected_pval	0.5899	0.8381	0.5121	0.8816	0.2889	0.6324	0.6133	0.9142	0.7713	0.823	1.1015	0.379	0.7791	0.5449	0.9057	0.1249	0.5239	0.7009	0.9509
clinda_infected_q25	0.748	0.9373	0.6458	1.5409	0.3593	0.8433	0.7796	1.2412	1.1448	1.1933	1.2627	0.6304	0.9932	0.7617	1.14	0.1942	0.9813	1.3685	1.031
clinda_infected_median	0.0934	0.3314	0.2164	0.4799	0.0004	0.2893	0.2893	0.5962	0.0036	0.7239	0.9296	0.0423	0.251	0.5365	1	0.0774	0.8598	0.3772	0.2164
clinda_infected_q75	1.3755	0.9915	1.6592	3.2289	1.8415	1.3552	1.3372	0.9626	1.3367	1.1009	0.7483	1.0649	1.7258	2.8396	0.9552	2.7596	1.0936	1.293	2.1651
clinda_mock_q25	1.8785	1.5127	2.5649	3.3797	2.2278	1.8107	1.8666	1.2891	2.075	1.5151	1.045	1.4752	2.2809	3.8379	1.3612	4.441	1.581	1.6234	2.2958
clinda_mock_median	2.0052	1.6859	2.7171	3.4567	2.3037	1.9993	1.9681	1.3821	2.2295	1.6771	1.0753	1.5529	2.5645	4.185	1.5433	4.5795	1.8175	1.6684	2.4223
clinda_mock_q75	1	0.8382	0.6452	2.8207	0.2171	0.6282	0.7063	0.6043	0.9757	0.7249	0.5645	0.9571	0.6941	1.3268	0.7026	1.5873	0.5061	0.9721	1.6535
clinda_mock_vs_infected_pval	1.0153	1	0.7523	2.9092	0.2611	0.7068	0.765	0.6651	1.0815	0.8305	0.5931	1.0623	0.9136	1.665	0.7654	1.8084	0.5484	1.0429	1.6963
resistant_q25	1.0698	1.1851	0.8227	2.9569	0.2878	0.892	0.8288	0.7824	1.3574	0.9173	0.7459	1.1572	0.9536	1.7243	0.8675	1.9612	0.7374	1.2159	1.7345
resistant_median	0.0081	0.0934	0.0081	0.0011	0.0004	0.0104	0.0081	0.0171	0.0774	0.0273	0.0134	0.0774	0.0081	0.0027	0.0637	0.0134	0.0171	0.0081	0.0011
resistant_q75	0.485	0.7334	0.9127	1.247	1.0968	0.9416	0.9146	0.7641	0.6057	0.7387	0.6564	0.4004	0.7739	0.559	0.589	0.0951	0.5164	0.4661	0.6649
resistant_vs_strep_infected_pval	0.7128	0.9092	1.1335	1.5661	1.5583	1.2642	1.1252	1.1231	0.663	0.9869	0.7929	0.8571	0.832	0.6335	0.7141	0.097	0.689	0.7558	1.0474
resistant_vs_strep_mock_pval	1.1166	1.183	1.7939	1.6028	1.6634	1.5412	1.5242	1.2595	0.7195	1.1853	0.8353	1	0.9417	0.6953	1.0198	0.1009	0.7398	0.8939	1.2581
resistant_vs_cef_infected_pval	0.3128	0.5119	0.5364	1.0478	0.27	0.6599	0.6015	0.6048	0.5351	0.5909	0.5127	0.4563	0.7728	0.472	0.4824	0.0797	0.4916	0.618	0.6882
resistant_vs_cef_mock_pval	0.381	0.5839	0.7089	1.1313	0.3603	0.8219	0.7522	0.7524	0.7077	0.7454	0.5274	0.6321	0.8527	0.5944	0.6048	0.0828	0.5788	0.6762	0.7578
resistant_vs_clinda_infected_pval	0.6684	0.8131	0.9527	1.4195	1.2299	1	0.9472	0.9616	0.788	0.8758	0.6543	0.6881	1	0.7448	0.7453	0.1025	0.6761	0.7799	1.066
resistant_vs_clinda_mock_pval	0.0341	0.0521	0.0273	0.4799	0.0081	0.0217	0.0273	0.0637	0.9296	0.0521	0.0637	0.2164	1	1	0.1853	0.2161	0.3772	0.5962	0.251
