# Supplementary material for: Clostridium difficile Alters the Structure and Metabolism of Distinct Cecal Microbiomes during Initial Infection To Promote Sustained Colonization
Source: mSphere. 2018 Jun 27;3(3):e00261-18. doi: 10.1128/mSphere.00261-18 (PMC6021602; doi:10.1128/mSphere.00261-18)
Supplement: TABLE S3 [file sph003182574st3.xlsx]

## Sheet: Sheet1
Pretreatment	Intection	Data_type	Q1	Median_(Q2)	Q3
All	Infected	CFU	0.346	0.095	0.061
Streptomycin	Mock	16S	0	0	0
Streptomycin	Infected	16S	0	0	0
Cefoperazone	Mock	16S	0	0	0
Cefoperazone	Infected	16S	0	0	0.001
Clindamycin	Mock	16S	0	0	0
Clindamycin	Infected	16S	0	0	0
None	Mock	16S	0	0	0.004
Streptomycin	Mock	Metabolomics	0.063	0.171	0.593
Streptomycin	Infected	Metabolomics	0.107	0.274	0.775
Cefoperazone	Mock	Metabolomics	0.02	0.081	0.275
Cefoperazone	Infected	Metabolomics	0.031	0.074	0.217
Clindamycin	Mock	Metabolomics	0.043	0.135	0.348
Clindamycin	Infected	Metabolomics	0.029	0.107	0.29
None	Mock	Metabolomics	0.041	0.654	10.642
