# Supplementary material for: Clostridium difficile Alters the Structure and Metabolism of Distinct Cecal Microbiomes during Initial Infection To Promote Sustained Colonization
Source: mSphere. 2018 Jun 27;3(3):e00261-18. doi: 10.1128/mSphere.00261-18 (PMC6021602; doi:10.1128/mSphere.00261-18)
Supplement: TABLE S4 [file sph003182574st4.xlsx]

## Sheet: Metatranscriptomes (cDNA)
Metatranscriptome	Raw reads pairs1	Quality trimmed (% remaining)2
Streptomycin – C. difficile infected	307082142	253185782 (82.45%)
Streptomycin – mock infected	270291248	226737019 (83.89%)
Cefoperazone – C. difficile infected	376175754	322153373 (85.64%)
Cefoperazone – mock infected	342590768	289481340 (84.5%)
Clindamycin – C. difficile infected	265973934	223661860 (84.09%)
Clindamycin – mock infected	261472804	216933273 (82.97%)
No Antibiotics – mock infected	397936700	329411775 (82.78%)
Superscipts:
1=Total individual reads directly from sequencer – all paired
2= Read totals following adapter, quality trimming, and residual in silico rRNA removal - paired and orphaned
3=Reads totals that mapped to metagenomic assembly after optical and PCR duplicate removal

## Sheet: Metagenomes (DNA)
Metagenome	Raw reads pairs1	Quality trimmed (% remaining)2
Streptomycin – C. difficile infected5	407440672	378758657 (92.96%)
Streptomycin – mock infected4	395429292	394499193 (99.77%)
Cefoperazone – C. difficile infected5	392694214	364820685 (92.9%)
Cefoperazone – mock infected4	178456950	178133857 (99.82%)
Clindamycin – C. difficile infected5	348426748	317183590 (91.03%)
Clindamycin – mock infected4	118787094	118502295 (99.76%)
No Antibiotics – mock infected4	116784668	116560872 (99.81%)
Superscipts:
1=Total individual reads directly from sequencer – all paired
2= Read totals following adapter, quality trimming, and residual in silico rRNA removal - paired and orphaned
3=Reads totals that mapped to metagenomic assembly after optical and PCR duplicate removal
4= Sequenced with HiSeq 2500 – 2 x 250
5=Sequenced with NextSeq – 2 x 150

## Sheet: Metagenomic Assembly statistics
Assembly	Total contigs	N50	L50	N90	Sequences > 1 kb	Sequences > 5 kb
Streptomycin – mock infected	1317910	255	1106640	255	2479	448
Cefoperazone – mock infected	2539357	598	2817	317	158781	479
Clindamycin – mock infected	811592	400	1646	255	3913	85
No Antibiotics – mock infected	496917	1434	44	369	83535	10603
